# Supplementary material for: Genome-Wide Identification of Glutathione S-Transferase Family from Dendrobium officinale and the Functional Characterization of DoGST5 in Cadmium Tolerance
Source: Int J Mol Sci. 2024 Aug 2;25(15):8439. doi: 10.3390/ijms25158439 (PMC11313178; doi:10.3390/ijms25158439)
Supplement: Supplementary file 1 [file ijms-25-08439-s001.zip › ijms-3126192-supplementary/Supplementary Files/Table S1-4.xlsx]

## Sheet: Table S1
Table S1. Results of identification of GST protein family.
#fam_id	gene_id	protein_id	hmm acc	hmm name	type	hmm length	bit score	E-value	significance	clan
DoGST1	LOC110092849	XP_020673202.1	PF02798.19	GST_N	Domain	76	56.2	3.1e-15	1	CL0172
DoGST1	LOC110092849	XP_020673202.1	PF00043.24	GST_C	Domain	93	34.6	1.6e-08	1	CL0497
DoGST2	LOC110094742	XP_020675705.1	PF13417.5	GST_N_3	Domain	75	59.1	4e-16	1	CL0172
DoGST3	LOC110095248	XP_020676358.1	PF02798.19	GST_N	Domain	76	55.6	4.6e-15	1	CL0172
DoGST4	LOC110096355	XP_020677915.1	PF02798.19	GST_N	Domain	76	62	4.8e-17	1	CL0172
DoGST4	LOC110096355	XP_020677915.1	PF00043.24	GST_C	Domain	93	32.8	5.6e-08	1	CL0497
DoGST5	LOC110097304	XP_020679253.1	PF02798.19	GST_N	Domain	76	72.1	3.3e-20	1	CL0172
DoGST6	LOC110097588	XP_020679726.1	PF02798.19	GST_N	Domain	76	53.7	1.8e-14	1	CL0172
DoGST6	LOC110097588	XP_020679726.1	PF00043.24	GST_C	Domain	93	42.8	4.3e-11	1	CL0497
DoGST7	LOC110097956	XP_020680292.1	PF13417.5	GST_N_3	Domain	75	47.9	1.3e-12	1	CL0172
DoGST7	LOC110097956	XP_020680292.1	PF00043.24	GST_C	Domain	93	30.3	3.3e-07	1	CL0497
DoGST8	LOC110099092	XP_020681788.1	PF02798.19	GST_N	Domain	76	56.1	3.3e-15	1	CL0172
DoGST8	LOC110099092	XP_020681788.1	PF00043.24	GST_C	Domain	93	31.5	1.5e-07	1	CL0497
DoGST9	LOC110100069	XP_020683118.1	PF13417.5	GST_N_3	Domain	75	29.9	5.1e-07	1	CL0172
DoGST9	LOC110100069	XP_020683118.1	PF00043.24	GST_C	Domain	93	36.3	4.6e-09	1	CL0497
DoGST10	LOC110100070	XP_020683119.1	PF02798.19	GST_N	Domain	76	32	1.1e-07	1	CL0172
DoGST10	LOC110100070	XP_020683119.1	PF00043.24	GST_C	Domain	93	64.9	5.4e-18	1	CL0497
DoGST11	LOC110100107	XP_020683168.1	PF02798.19	GST_N	Domain	76	66.4	2e-18	1	CL0172
DoGST11	LOC110100107	XP_020683168.1	PF00043.24	GST_C	Domain	93	50.9	1.3e-13	1	CL0497
DoGST13	LOC110100122	XP_020683199.1	PF02798.19	GST_N	Domain	76	71.3	5.8e-20	1	CL0172
DoGST13	LOC110100122	XP_020683199.1	PF00043.24	GST_C	Domain	93	58.6	5.1e-16	1	CL0497
DoGST14	LOC110101865	XP_020685599.2	PF02798.19	GST_N	Domain	76	61.1	8.8e-17	1	CL0172
DoGST14	LOC110101865	XP_020685599.2	PF00043.24	GST_C	Domain	93	29.7	5.2e-07	1	CL0497
DoGST16	LOC110103374	XP_020687717.1	PF02798.19	GST_N	Domain	76	71.8	4e-20	1	CL0172
DoGST16	LOC110103374	XP_020687717.1	PF00043.24	GST_C	Domain	93	46.1	3.9e-12	1	CL0497
DoGST17	LOC110103395	XP_020687755.1	PF02798.19	GST_N	Domain	76	65.7	3.3e-18	1	CL0172
DoGST17	LOC110103395	XP_020687755.1	PF00043.24	GST_C	Domain	93	59.7	2.2e-16	1	CL0497
DoGST18	LOC110103396	XP_020687756.1	PF02798.19	GST_N	Domain	76	70.3	1.2e-19	1	CL0172
DoGST18	LOC110103396	XP_020687756.1	PF00043.24	GST_C	Domain	93	45.7	5.3e-12	1	CL0497
DoGST19	LOC110103397	XP_020687757.2	PF02798.19	GST_N	Domain	76	58.9	4.4e-16	1	CL0172
DoGST20	LOC110105492	XP_020690680.1	PF13417.5	GST_N_3	Domain	75	46.3	3.8e-12	1	CL0172
DoGST21	LOC110105563	XP_020690785.1	PF13417.5	GST_N_3	Domain	75	73.7	1.1e-20	1	CL0172
DoGST22	LOC110105673	XP_020690930.1	PF00043.24	GST_C	Domain	93	41.8	8.5e-11	1	CL0497
DoGST23	LOC110105972	XP_020691332.1	PF13417.5	GST_N_3	Domain	75	70	1.5e-19	1	CL0172
DoGST24	LOC110106018	XP_020691397.1	PF13417.5	GST_N_3	Domain	75	67.7	8e-19	1	CL0172
DoGST25	LOC110106023	XP_020691404.1	PF13417.5	GST_N_3	Domain	75	68.2	5.7e-19	1	CL0172
DoGST26	LOC110106065	XP_020691462.1	PF13417.5	GST_N_3	Domain	75	54.9	8e-15	1	CL0172
DoGST27	LOC110106085	XP_020691485.1	PF13417.5	GST_N_3	Domain	75	29.7	6e-07	1	CL0172
DoGST27	LOC110106085	XP_020691485.1	PF00043.24	GST_C	Domain	93	51.8	6.5e-14	1	CL0497
DoGST28	LOC110106491	XP_020692080.1	PF02798.19	GST_N	Domain	76	59	4.1e-16	1	CL0172
DoGST28	LOC110106491	XP_020692080.1	PF00043.24	GST_C	Domain	93	33.2	4.2e-08	1	CL0497
DoGST30	LOC110108305	XP_020694548.1	PF02798.19	GST_N	Domain	76	59.2	3.5e-16	1	CL0172
DoGST30	LOC110108305	XP_020694548.1	PF00043.24	GST_C	Domain	93	33.5	3.3e-08	1	CL0497
DoGST31	LOC110109485	XP_020696231.1	PF02798.19	GST_N	Domain	76	78.9	2.5e-22	1	CL0172
DoGST31	LOC110109485	XP_020696231.1	PF00043.24	GST_C	Domain	93	56.5	2.2e-15	1	CL0497
DoGST33	LOC110111039	XP_020698391.1	PF02798.19	GST_N	Domain	76	58.6	5.4e-16	1	CL0172
DoGST33	LOC110111039	XP_020698391.1	PF00043.24	GST_C	Domain	93	41.7	9.6e-11	1	CL0497
DoGST34	LOC110111445	XP_020699003.1	PF02798.19	GST_N	Domain	76	54.6	9.3e-15	1	CL0172
DoGST34	LOC110111445	XP_020699003.1	PF00043.24	GST_C	Domain	93	40.6	2.1e-10	1	CL0497
DoGST35	LOC110112172	XP_020699945.1	PF02798.19	GST_N	Domain	76	62.2	4e-17	1	CL0172
DoGST35	LOC110112172	XP_020699945.1	PF00043.24	GST_C	Domain	93	42.8	4.2e-11	1	CL0497
DoGST37	LOC110112866	XP_020700904.1	PF13417.5	GST_N_3	Domain	75	54.3	1.2e-14	1	CL0172
DoGST38	LOC110113091	XP_020701178.1	PF02798.19	GST_N	Domain	76	62.7	2.9e-17	1	CL0172
DoGST38	LOC110113091	XP_020701178.1	PF00043.24	GST_C	Domain	93	52.8	3.3e-14	1	CL0497
DoGST39	LOC110113600	XP_020701899.1	PF02798.19	GST_N	Domain	76	56.2	3.1e-15	1	CL0172
DoGST40	LOC110114969	XP_020703701.1	PF02798.19	GST_N	Domain	76	66.9	1.4e-18	1	CL0172
DoGST41	LOC110115470	XP_020704378.1	PF02798.19	GST_N	Domain	76	59.3	3.3e-16	1	CL0172
DoGST42	LOC110115479	XP_020704388.1	PF02798.19	GST_N	Domain	76	65.4	4.2e-18	1	CL0172
DoGST43	LOC110115489	XP_020704400.1	PF13417.5	GST_N_3	Domain	75	64.2	1e-17	1	CL0172
DoGST43	LOC110115489	XP_020704400.1	PF00043.24	GST_C	Domain	93	30.1	3.9e-07	1	CL0497
DoGST45	LOC110115508	XP_020704430.2	PF02798.19	GST_N	Domain	76	51.7	8e-14	1	CL0172
DoGST45	LOC110115508	XP_020704430.2	PF00043.24	GST_C	Domain	93	27.8	2.1e-06	1	CL0497
DoGST46	LOC110116428	XP_020705643.1	PF02798.19	GST_N	Domain	76	62.6	3e-17	1	CL0172
DoGST46	LOC110116428	XP_020705643.1	PF00043.24	GST_C	Domain	93	54.7	8.4e-15	1	CL0497
DoGST44	LOC110115496	XP_028547827.1	PF02798.19	GST_N	Domain	76	50.7	1.5e-13	1	CL0172
DoGST29	LOC110106556	XP_028548063.1	PF00043.24	GST_C	Domain	93	44.1	1.7e-11	1	CL0497
DoGST36	LOC110112177	XP_028548704.1	PF00043.24	GST_C	Domain	93	48.7	6e-13	1	CL0497
DoGST12	LOC110100121	XP_028552545.1	PF02798.19	GST_N	Domain	76	43.3	3.3e-11	1	CL0172
DoGST12	LOC110100121	XP_028552545.1	PF00043.24	GST_C	Domain	93	49.3	4.1e-13	1	CL0497
DoGST15	LOC110101897	XP_028553398.1	PF13417.5	GST_N_3	Domain	75	61.1	8.9e-17	1	CL0172
DoGST15	LOC110101897	XP_028553398.1	PF02798.19	GST_N	Domain	76	53.6	1.9e-14	1	CL0172
DoGST15	LOC110101897	XP_028553398.1	PF00043.24	GST_C	Domain	93	29	8.6e-07	1	CL0497
DoGST32	LOC110109966	XP_028556011.1	PF13417.5	GST_N_3	Domain	75	44.6	1.3e-11	1	CL0172

## Sheet: Table S2
Table S2. Statistics of physicochemical properties of GST gene family of Dendrobium officinale.
#fam_id	Amino acid no.	Molecular weight(Da)	Isoelectric points	Instability Index	Aliphatic index	GRAVY
DoGST1	236	26301.2	5.07	32.12	101.74	0.019
DoGST2	267	29846.5	7.61	43.99	92.02	-0.142
DoGST3	241	27271.5	8.86	50.1	95.1	-0.229
DoGST4	424	48548.7	5.77	39.11	80.73	-0.476
DoGST5	221	25591.5	6.25	35.76	87.83	-0.373
DoGST6	221	25164.5	6.34	42.72	97.1	0.006
DoGST7	331	38754.7	9.4	41.97	82.75	-0.457
DoGST8	238	26856.2	5.3	31.19	97.98	0.021
DoGST9	506	57214.8	6.31	34.19	57.06	-1.216
DoGST10	222	25436	5.57	54.24	80.86	-0.45
DoGST11	217	24235.8	6.4	40.83	99.68	-0.009
DoGST12	255	28555.2	8.89	27.67	96.67	0.007
DoGST13	217	24361	6.4	37.58	98.76	-0.02
DoGST14	234	26100.3	5.27	20.01	111.71	0.156
DoGST15	381	43448.2	5.99	37.78	99.55	-0.144
DoGST16	222	25408.4	6.97	35.41	84.77	-0.322
DoGST17	225	26141.4	6.07	38.13	97.07	-0.326
DoGST18	222	25730.8	6.86	41	85.63	-0.353
DoGST19	222	25889.1	8.55	46.11	92.61	-0.298
DoGST20	257	28241.1	5.5	40.57	95.68	-0.032
DoGST21	221	24358.8	5.04	36.51	91.31	-0.163
DoGST22	124	14034.3	5.69	39.2	85.65	-0.112
DoGST23	241	27271	5.11	49.07	90.33	-0.405
DoGST24	309	35379.5	8.59	51.84	80.87	-0.44
DoGST25	241	27302	5.02	47.67	83.9	-0.42
DoGST26	333	37404	8.58	42.8	87.33	-0.167
DoGST27	225	25785.7	7.67	53.44	84.53	-0.491
DoGST28	237	26671.1	6.21	28.93	97.97	0.063
DoGST29	159	17317.7	4.94	35.08	81.7	-0.204
DoGST30	225	25340.3	4.94	21.73	101.02	0.1
DoGST31	216	23784.2	6.08	37.93	98.01	-0.187
DoGST32	236	26591.6	5.76	33.62	104.19	-0.078
DoGST33	420	48113.6	6.45	43.91	80.1	-0.374
DoGST34	231	26408.6	5.61	34.83	91.52	-0.187
DoGST35	216	24403.9	7.72	42.55	83.52	-0.371
DoGST36	166	19191.9	5.77	55.94	83.98	-0.563
DoGST37	327	36854.2	8.85	44.14	83.49	-0.252
DoGST38	220	25560.4	5.32	51.44	86.5	-0.225
DoGST39	234	26532.5	6.5	40.59	92.95	-0.291
DoGST40	231	26668	5.77	34.73	99.57	-0.109
DoGST41	234	26435.6	5.25	33.56	98.42	-0.034
DoGST42	234	25987.4	5.42	34.02	111.71	0.15
DoGST43	227	25120	5.17	36.36	103.22	-0.01
DoGST44	182	20781.1	6.83	32.57	92.69	-0.169
DoGST45	236	26747.2	8.52	23.66	101.69	-0.039
DoGST46	216	24356	5.97	38.56	99.72	-0.126

## Sheet: Table S3
Table S3. Prediction of subcellular localization of members of GST protein family in Dendrobium officinale.
#fam_id	gene_id	Location	Length	Score
DoGST1	LOC110092849	Nuclear	236	3.5
DoGST2	LOC110094742	Membrane bound Chloroplast	267	7.9
DoGST3	LOC110095248	Nuclear	241	8.4
DoGST4	LOC110096355	Extracellular (Secreted)	424	2.3
DoGST5	LOC110097304	Cytoplasmic	221	6.1
DoGST6	LOC110097588	Cytoplasmic	221	8.7
DoGST7	LOC110097956	Plasma membrane	331	9.5
DoGST8	LOC110099092	Nuclear	238	3.6
DoGST9	LOC110100069	Extracellular (Secreted)	506	2.3
DoGST10	LOC110100070	Cytoplasmic	222	8.6
DoGST11	LOC110100107	Cytoplasmic	217	8.7
DoGST12	LOC110100121	Cytoplasmic	255	8.6
DoGST13	LOC110100122	Cytoplasmic	217	8.6
DoGST14	LOC110101865	Nuclear	234	3.8
DoGST15	LOC110101897	Nuclear	381	6.8
DoGST16	LOC110103374	Cytoplasmic	222	6.3
DoGST17	LOC110103395	Cytoplasmic	225	6
DoGST18	LOC110103396	Cytoplasmic	222	6
DoGST19	LOC110103397	Cytoplasmic	222	8.6
DoGST20	LOC110105492	Cytoplasmic	257	8.7
DoGST21	LOC110105563	Chloroplast	221	7.9
DoGST22	LOC110105673	Cytoplasmic	124	6.9
DoGST23	LOC110105972	Chloroplast	241	7.6
DoGST24	LOC110106018	Membrane bound Chloroplast	309	7.8
DoGST25	LOC110106023	Chloroplast	241	7.7
DoGST26	LOC110106065	Extracellular (Secreted)	333	2.2
DoGST27	LOC110106085	Cytoplasmic	225	8.7
DoGST28	LOC110106491	Nuclear	237	3.6
DoGST29	LOC110106556	Nuclear	159	6.7
DoGST30	LOC110108305	Nuclear	225	3.6
DoGST31	LOC110109485	Cytoplasmic	216	8.7
DoGST32	LOC110109966	Cytoplasmic	236	8.6
DoGST33	LOC110111039	Cytoplasmic	420	8.3
DoGST34	LOC110111445	Cytoplasmic	231	8.6
DoGST35	LOC110112172	Cytoplasmic	216	8.7
DoGST36	LOC110112177	Cytoplasmic	166	7.1
DoGST37	LOC110112866	Extracellular (Secreted)	327	2.3
DoGST38	LOC110113091	Cytoplasmic	220	6
DoGST39	LOC110113600	Nuclear	234	8.5
DoGST40	LOC110114969	Cytoplasmic	231	8.7
DoGST41	LOC110115470	Nuclear	234	3.6
DoGST42	LOC110115479	Nuclear	234	3.4
DoGST43	LOC110115489	Nuclear	227	3.6
DoGST44	LOC110115496	Cytoplasmic	182	8.6
DoGST45	LOC110115508	Nuclear	236	3.8
DoGST46	LOC110116428	Cytoplasmic	216	8.7

## Sheet: Table S4
Table S4. The primers used in this study.
Application	Primer name	Primer sequence 5‘→3’
Over-expression	DoGST5-OX-F	GAGCTCGGTACCCGGGGATCCATGGCGGAGGAGAAGGGAGTG
	DoGST5-OX-R	GCCCTTGCTCACCAT GTCGACCTACTCTGCTCCATACTTCTTC
Subcelluer localization	DoGST5-GFP-F	GAGCTCGGTACCCGGGGATCCATGGCGGAGGAGAAGGGAGTG
	DoGST5-GFP-R	GCCCTTGCTCACCAT GTCGACCTCTGCTCCATACTTCTTCCTG
Semi-Quantitative RT-PCR	DoGST5-RT-F	CGATGCAGGATTGCGTTAGCGGAG
	DoGST5-RT-R	CACGCTCGCTCGCTCCTTGCAAC
	AtActin2-F	TGGAATCCACGAGACAACCTAT
	AtActin2-R	AGTGCTGTGATTTCTTTGCTCA
